# Supplementary material for: Reference gene selection for quantitative real-time PCR (qRT-PCR) expression analysis in Galium aparine L
Source: PLoS One. 2020 Feb 4;15(2):e0226668. doi: 10.1371/journal.pone.0226668 (PMC6999859; doi:10.1371/journal.pone.0226668)
Supplement: S1 File — (XLS) [file pone.0226668.s001.xls]

## Sheet: Table S1
Table S1 Sequences of reference and target genes tested in Galium aparine
ACT	Cluster-17740.18041	GGGAGGGAGTATATAATAAAGGGTCCGACCTAGTCAATTCAACAAACATCATCTTCCCAAATCCTCCGTCCGCCGGAACCACATACCCACGAAAACAAAACGTCTGCTCACGGATTCTCGCGTTCAAACCCCATAACCAGACCTTCCGCGGGAACGGCTTCCCAATTCCTCTTACAGGGATTAGATTAGGAGATGGCAGCGCTGAAGGATCTTATTCCTCAGGCGAAGTCGAGTGGGACCACTTACTATGACCATACCAGTGATCCTTGGTTTAAGCAGAGGTATACTGCTACTGAGTCGGAGAAAGCGGAATTGATTAAGTCCAATCCAGTTCCTCCCTACTTGAAAAGAGCTGGATTCAAACCCCACAAGCTCGAGGATTTTGGAGATGGTGGGGCG…
18S	Cluster-13627.0	CTTATGATTTTTGCTACTTTGTTTAGTTTAGTGATTGATATCTTAGAGAGTCTCAGTCTAGTCACTCAACTAATACACTCGTGGAGTGCTAGTGGTATAGTAGTTGTCTGGTAGTTGAGACAGGAAAGCAGTCAAGCAGCACCGGTAAGAAGCAGAATCAAAAAAAGAGCAATTTGCCATTCCCTAACCTATATATATAAGGGAAAGCCTAAACCTTTAAGGCAGTTAGTTCAGTTCCGAGCCGTCTTAGTTATAGTCCTGTCCTAGCCTAGGAGATGAAGAGTTAGAATCGGAAAGACAGCTAGAGAAGACTGCGCATCACTGAAGAGATTGTCAGATCTTTCTTACTCCGCTCTCATTCTCATAGTCATTTTGTGATGGCGCGCATGCTGTAGCTAT…
28S	Cluster-17740.37916	AAAATAAATAGTAAGGGGGGAAATTATCCATAGCCCTTTCCTTTCTCTTAGGCTTTAGCGGGGTTTACAGTTTCACACTCTGATTTGAAAGCACAGAACCGAGCACTGGATTTTCAATGCTGCTGCAAAGGATTTCATTTCCTCCTGACATCTTGGTACCACCTCGTTCTAAATTAGCTAAGAAATTTAGGAAGCCCAGCAAATCAAGAACAACTATAACAGTGAAGTTTGCCAAGAATCATGGCAATTCAGCAAGAATTAGTACTACTCGCACCCGTACTATGAATCCTGAAAGAAAATCCCAGAAAGTGAACTTGGAAGTGTCACCCCACAGGGCAGTGTCTGCTGTGAGGCTGATGCGTATAGAGCTGGGGGGTGCTTTCGCCGACCTGCTTAATG…
GAPDH	Cluster-17740.31608	GGAAACTAGAAAGCGAGAGAGTGACGCACCCGGCACTCTTTAGCCCAATACCCTTTATCGTGCGCCGCTACGAATTTCTTGTTTTTCCAGTCCATTACCAGAAGAAGCAAACAACAACAAAAACATCAAATTTGCGATCCCAATAGGATTCAAATCGAAATCCCTACAAAACCGAGTTCAAATCCTGGTGCGAGAATTCATAAAGTTGGTTTCTTGACGTGATCCCAGTAGGAAGAAGGAGGAGGACGATGCAGCGGCAGAGGCAGATGCAGAGTCCTCCGAAGCACAGACATGATGGAACCTCTCCTCTCCCGCTCGGAATGGACTGGAGCCCACCTCCTAAAAAATGGAATGGGCCGGAAACTCTTTGGCCTCATGATCCTCGCACGGGGTGGAGTT…
EF1α	Cluster-17740.22045	GGGTTTGCCGTCAGAACGCAGGTGTTGTGAAAACCACCGCTAATTCAAAGCAAAAATGGGAAAGGAAAAGACTCACATCAACATCGTCGTAATCGGACACGTAGATTCCGGCAAGTCCACCACAACCGGCCACCTGATCTACAAATGTGGTGGAATCGACAAGCGAACCATCGAAAAGTTTGAGAAGGAGGCTGCTGAGATGGGAAAGGGCTCCTTCAAGTACGCCTGGGTCTTAGACAAACTGAAAGCTGAGCGTGAGCGTGGTATCACTATTGACATCTCCCTGTGGAAATTCGAGACCAGCAAATACTATGTGACCATCATTGATGCCCCAGGACACAGAGACTTCATCAAAAACATGATTACAGGCACATCCCAGGCTGACTGTGCTGTCCTGAT…
RPL7	Cluster-9156.0	TGCCAAGCTGTGACTGTTTATTAACTGACCAGATTACAAAAATACAATGGGTGACACCTTAGTTCATCCGTCTAATAAGCCTGTTTATCTGGTCTTCCCTGTTGCCAGCATCTCCACCTTCTACAAAGTGAGTTGTCTTTTTCTTCATCCCACCTCGTGGGGAAGATAACTTGAAGGGCCACAGGAAGTTATTTGCTTCCTTGAAGCGTTTCCCGACTGTATAGATCTCATGAATTAGATCCTCCATGCAGATGATGCCAAACTTACCAAGAGACCGAGCAATCAAGGAATTATCTGTCAAGGCAATCCGCTTCTTGTTGATTTTGCCGTAGCCTCGCTTGTAGATGAGCTCGTTTACTGACTTCAGGTTGGGGTACCCCCATGCAATGTATGGCTCCA…
TBP	Cluster-17740.23295	GTCCCAATAAAATTAAGGAAAAGAAATCAAATTATGCTGTTACAGCTAATTTATTTATCCATGGAGGATGCAAATTTACTCAAACAATAATAATACTCCTAGTTTATCAAATAATGCTATTACAGCTAGTTAATCGCACCTATGATTCAAAAGTGTAACAAGCAATACGGGTTAAAGTACACATTGTTTCTGGCCCAAACAAAGGAGCTCAGTTGGTGCTCTAGATTCTCAAGCTAACTCTTTTACACTTAAGACGGTCTTTCAACCGTCCGTTTCTTAATTTTGATTTTAAATTTATGAGAACCCGTAGTTGGGGCTGCACTCCCACTATCCACTGATTTCATCGCCAACTTTGCTCCACTGGTTTCGCCTGGCAAGGATCCGGTATCTTGAACCGCC…
hsp70	Cluster-17740.16379	ATGGCGGAAAAAACACCAAATTGGGACGGTTTGCTCAAATGGAGTCTCTCCCACTCCGAC GGCACTCGCCCAGTTAGCAGCCTAAGTGAGGAGGATAGGAGATGGTTTATGGAGGCTATG CAAGCGAACACGGTTGATGTGGTGCAGCGTATGAAGGAGATAACCTTGGTTATGAAGACT CCAGACCAAGTTCTTGAATCGCAGGGCGTTACTCCTCAAGATCTCGAAGGTTTGTTGGAT GAGCTACAAGAGCATGTTGAGTGCATTGACATGGCCAATGACCTTGGTACAATCGGTGGT TTGAATCCTCTGCTTGATTATCTGAGGAGCTCTCATGCTAACATTAGAGCAAAGGCTGCA GAGGTTGTAAGCACAATTGTTCAGAACAATCCC…
